# Supplementary material for: The Efficacy of HGF/VEGF Gene Therapy for Limb Ischemia in Mice with Impaired Glucose Tolerance: Shift from Angiogenesis to Axonal Growth and Oxidative Potential in Skeletal Muscle
Source: Cells. 2022 Nov 29;11(23):3824. doi: 10.3390/cells11233824 (PMC9737863; doi:10.3390/cells11233824)
Supplement: Supplementary file 1 [file cells-11-03824-s001.zip]

Archive with 1 entries (1 files):
- cells-2043177-supplementary.pdf
